# Supplementary material for: Nuclear and cytoplasmic huntingtin inclusions exhibit distinct biochemical composition, interactome and ultrastructural properties
Source: Nat Commun. 2021 Nov 12;12:6579. doi: 10.1038/s41467-021-26684-z (PMC8589980; doi:10.1038/s41467-021-26684-z)
Supplement: Supplementary file 9 — Source Data [file 41467_2021_26684_MOESM9_ESM.xlsx]

## Sheet: Proteomic data files
	Raw data proteomic analysis	Identifier	link
	HEK cells (Urea fraction)	PXD021742	https://www.ebi.ac.uk/pride/archive/projects/PXD021742
	Primary neurons (Urea fraction)	PXD028323	https://www.ebi.ac.uk/pride/archive/projects/PXD028323
	Uniprot databases (species)	Release
	Human (Homo Sapiens)	June 2019
	Mouse (Mus musculus)	October 2020
	Code availability	Identifier	link
	R code proteomic analysis	5469407	https://doi.org/10.5281/zenodo.5469407

## Sheet: Fig 4
		Figure 4b							Figure 4c												Figure 4e									Figure 4f
		72Q	EV							16Q				72Q							EV	16Q	39Q	72Q						EV	16Q	39Q	72Q
		0.402783	0.629256						routine	28.2645	24.2054	20.4122	37.975	34.5198	44.8739	29.8823	50.3077				110.317	100	133.333	132.804						138.462	100	113.514	127.027
		0.530495	1.05539						NL	6.4985	3.6358	4.296	9.2153	7.334	9.7787	7.8945	14.5238				121.801	100	134.439	187.362						94.9153	100	38.6667	81.3333
		0.469949	0.777152						NP	39.7883	29.9764	25.3621	41.2653	48.1123	61.4182	36.4085	55.7846				95.7983	100	132.248	74.1597						108.219	100	74.5763	91.5254
		0.407537	0.911006						NSP	57.922	56.67	46.3163	76.6202	72.4971	89.9594	64.9454	82.821				167.981	100	106.467	128.391						119.231	100	91.0714	37.5
		0.668477	0.52033						NSE	101.964	88.5504	78.986	133.835	126.387	165.349	112.925	156.137				124.205	100	84.6918	79.0258						134.426	100	58.6957	97.8261
		1.26425	0.793888						SE	50.4188	42.9863	41.4278	69.1085	61.8929	69.0001	57.8264	82.3092				142.373	100	83.2392	104.991						142.553	100	54.1667	104.167
		0.871521	0.51973																		93.5424	100	52.3985	98.155						150.98	100	47.8873	57.7465
		0.547016	1.2678																		116.904	100	67.2598	103.826						126.786	100	42.3729	128.814
		1.54827	0.853405																		84.181	100	77.8448	95.5172						131.915	100	98	60
		1.72855	1.72366																		82.0048	100	77.2947	75.4428						185.185	100	93.75	68.75
		0.43784	0.872808																		76.1176	100	78.8235	62.5882						167.347	100	112.903	196.774
		0.369168	0.755936																		116.379	100	79.5639	42.7992						101.515	100	35.4839	34.4086
		0.507298	1.20289																		100.922	100	59.5853	73.9171						137.705	100	57.1429	37.3626
		0.414769	0.781101																		71.6837	100	104.592	65.6463						104.762	100	41.9355	74.1935
		0.526687	0.850815																		110.185	100	127.16	76.2346						78.3133	100	33.3333	54.6667
		0.310668	0.739827																		79.9642	100	75.1342	82.9159						104	100	58.4416	58.4416
		0.314608	0.718033																		85.6662	100	64.7829	54.1916						89.7059	100	100	71.1111
		0.620638	1.245																		57.5227	100	69.909	41.3576						109.434	100	52.3077	43.0769
		0.45547	1.07425																		59.6972	100		52.0187						94.5946	100	92.3077	71.9298
		0.32734	0.974012																		71.3684	100		98.0526						91.1392	100	83.0508	110.769
		0.433511	0.685234																		95.2247	100		143.933						95.7143	100	86.3014	117.308
		0.421907	1.09508																		115.22	100		89.1726						87.7193	100	34.6154	67.7966
		0.438493	0.623977																		84.2444	100		72.3473						154.386	100	152.459	72.6027
		0.472699	0.856482																		123.304	100		58.9971						87.6543	100	148.936	43.5897
		0.360414	0.986534																		149.709	100		47.3837						146.809	100	103.922	96.7213
		0.701893	0.985433																		82.866	100		65.4206						197.826	100	60.7143	121.277
		0.337296	0.713943																		48.6301	100		31.8493						193.023	100	95.7447	49.0196
		0.516027	0.942348																		49.3694	100		37.4775						91.5493	100	98.1481	107.143
		1.32393	0.537539																		71.3158	100		63.9474						89.8305	100	122.449	135.185
		0.834996	1.09075																											133.333		96.9697	65.3061
		0.394736	0.617929																											122		132.787	40.9091
		0.634414	0.51273																											78.9474		76.1905	47.541
		0.347661	1.363																											93.4211		85.5422	82.5397
		0.434014	0.564523																											108.696		84	62.6506
		0.371757	0.839168																											102.439		113.235	81.3333
		0.263418	1.12775																											163.462		70.1754	82.3529
		0.299832	1.16756																											115.094		74.0741	133.962
		1.34613	0.721118																											93.9394		91.4894	59.6491
		0.508089	0.894688																											128.333		108.696	64.1975
		0.665956	1.11152																											62.3377		88.3721	125.532
		0.375111	0.78201																											66.2651		53.5211	82.6087
		0.310044	1.07759																											65.5172		106.78	93.0233
		0.402489	0.908224																											170		37.8788	74.6479
		0.434844	1.15333																											150		108	120.339
		0.360889	0.909835																											203.333		44.7368	53.0303
		0.428444	0.621265																											110.909			156
		0.272356	1.05253																											116.667			88.1579
		0.419911	0.889307																														48.6842
		0.379733	0.910043																														121.739
		0.679822	0.564255																														71.9512
		0.413867	0.76364																														90.3846
		0.349867	1.30178																														105.66
		0.257067	0.853458																														65.1515
		0.355556	1.43833																														73.3333
		0.7744	1.14146																														46.7532
		0.517333	0.852184																														55.4217
		0.3776	0.707912																														68.9655
		0.355556	2.66076																														70
		0.318578	1.56326																														88.8889
		0.560967	1.58036																														75
		0.385424	0.67013																														76.3636
		0.379467	0.980529																														116.667
		0.907148	1.09489
		0.506657	0.971638
		0.396636	1.09031
		0.439033	1.09037
		0.361948	0.789237
		0.291871	1.10581
		0.687106	1.18283
		0.389278	0.502678
		0.453399	1.132
		0.31815	0.931092
		0.238262	1.08433
		0.615277	0.67
		0.290119	1.57021
		0.281009	0.94708
		0.680098	1.05196
		0.305186	1.06413
		0.288367	1.14782
		0.237912	1.45787
		0.455851	1.48221
		0.441836	1.12003
		0.429923	1.08094
		0.355291	0.866724
		0.83672	0.842158
		0.377365	1.93631
		0.545901	0.916135
		0.488788	0.942752
		0.3637	0.652531
		0.464962	1.02468
		0.279149	0.671808
		0.262395	0.597178
		0.236133	1.08778
		0.240435	0.866256
		0.298619	1.05723
		0.32058	0.994777
		0.741227	1.25502
		0.363822	0.70493
		0.353181	0.89497
		0.262622	1.01259
		0.326466	0.757821
		0.373104	0.517437
		0.342087	0.502881
		0.358614	0.939601
		0.53113	0.947851
		0.822504	0.509269
		0.245189	0.571175
		0.404573	0.970407
		0.393933	0.692384
		0.419968	0.982131
		0.352955	0.618504
		0.409554	0.842754
		0.384424	1.0534
		0.41547	0.69803
		0.986049	1.33801
		0.408813	0.573899
		0.399391	0.854925
		0.283431	0.470683
		0.352338	0.835422
		0.341118	1.14838
		0.333463	0.826071
		0.949002	0.580556
		0.927949	1.0981
		0.298874	1.08344
		0.503982	0.710966
		0.28886	1.16052
		0.991274	0.820163
		1.24649	0.814087
		0.343685	0.995639
		0.574892	2.02409
		0.689582	1.39072
		0.636568	1.08072
		0.805621	0.869423
		0.249423	1.24889
		0.70028	0.843005
		0.540163	1.17619
		0.671319	1.23972
		0.609281	0.918989
		0.415207	0.809556
		0.719926	1.35954
		0.574892	1.42193
		0.430674	1.25411
		0.649657	1.41024
		0.80888	0.457186
		0.817104	0.950579
		0.47444	1.18653
		1.3869	1.33615
		0.989715	1.1778
		1.14967	1.76145
		0.706766	1.83616
		1.59891	1.23579
		0.591405	1.25813
		0.964831	1.27124
			1.08484
			0.898333
			1.0171
			1.05197
			0.930185
			0.67473
			0.876589
			0.490496
			0.97793
			1.7005
			1.07974
			0.426226
			1.39616
			0.501496
			0.354611
			1.25619
			1.11779
			1.26133
			0.5695
			0.592044
			0.971493
			1.53953
			1.21507
			0.859222
			0.667311
			0.382548
			0.221585
			1.21394
			0.703137
			1.16159
			0.322167
			0.958774
			0.504344
			1.29563
			0.490219
			0.820574
			0.948478
			1.00326
			0.813315
			0.479244
			1.17773
			0.975696
			1.12357
			0.661048
			0.748244
			0.616311
			0.705463
			0.92467
			1.27697
			0.513985
			1.77556
			1.18005
			1.42643
			1.31217
			1.01052
			0.901417
			0.87956
			1.1187
			0.414055
			1.13485
			3.14828
			0.948578
			0.798111
			1.09035
			1.41017
			0.833654
			1.33962
			1.23598
			0.715586
			0.771129
			0.591699
			0.580212
			0.84836
			0.375429
			0.993996
			1.47497
			0.984544
			0.383708
			1.66488
			1.39047
			0.929354
			1.10834
			1.15183
			2.05529
			1.32733

## Sheet: Fig 5
							Figure 5b
								16Q			72Q			ΔN17 16Q			ΔN17 72Q			GFP			16Q-GFP			72Q-GFP
							D3	0	0	0	100	100	89.1892	0	0	0	100	84	75	0	0	0	0	0	0	0
							D7	0	0	0	96.1538	100	100	0	0	0	100	100	100	0	0	0	0	0	0	100
							D14	0	0	0	100	100	96.9697	0	0	0	100	100	100	0	0	0	0	0	0	90.9091
																		Figure 5d
																				Nucleus small punctas			Nucleus large punctas			Cytoplasmic punctas
																		D3	72Q	96.7742	100	86.4865	3.22581	0	2.7027	0	0	0
																			ΔN17 72Q	33.3333	36	20.8333	66.6667	48	54.1667	0	0	0
																		D7	72Q	50	46.1538	52.0833	42.3077	53.8462	43.75	3.84615	0	4.16667
																			ΔN17 72Q	66.6667	25	29.6296	33.3333	75	70.3704	0	0	0
																		D14	72Q	30	40	54.5455	70	60	42.4242	0	0	0
																			ΔN17 72Q	0	8.69565	11.1111	100	91.3043	83.3333	0	0	5.55556
											Figure 5e
												D3			D7			D14
											72Q	3.22581	0	2.7027	15.3846	30.7692	37.5	65	60	16.6667
											ΔN17 72Q	0	0	0	11.1111	15	22.2222	100	30.4348	55.5556

## Sheet: Fig 8
						Figure 8b
							72Q-GFP
						D3	0	0	0
						D7	100	100	88.5714
						D14	90.9091	100	100
									Figure 8c
										Nucleus small punctas			Nucleus large punctas			Cytoplasmic punctas
									72Q-GFP D3	0	0	0	0	0	0	0	0	0
									72Q-GFP D7	26.9231	50	22.8571	69.2308	50	65.7143	3.84615	0	0
									72Q-GFP D14	54.5455	27.7778	23.5294	36.3636	72.2222	76.4706	0	0	0
										Figure 8d
										16Q	72Q	GFP	16Q-GFP	72Q-GFP
										9.09091	83.871	7.14286	0	77.7778
										0	74.0741	3.7037	4.54545	22.2222
										0	70.3704	5.55556	0	40
										5.88235	53.3333	28.5714	9.52381	64.2857
										0	88	17.2414	8.33333	19.2308
										0	68.1818	0	4.16667	40.9091
										0	85.7143	0	0	17.8571
										0	76.0563	2.38095	0	44
										0	83.9286	3.0303	0	46.6667
										10	81.6667	0	4.16667	26.6667
										0	47.8261	4.16667	0
										0	41.6667	3.84615	0
										3.0303	41.6667	0	0
										0	43.617	0	0
										0	49.3976	4.87805	0

## Sheet: Fig S11a
Figure Supplementary 31: Full scan WB and Coomassie from the Figure Supplementary 11a and associated repeats (n=3)

## Sheet: Fig S13a
Figure Supplementary 32. Full scan WB from the Figure Supplementary 13a and associated repeats (n=3)
	Figure Supplementary 13a
		EV			16Q			72Q			GFP			16Q-GFP			72Q-GFP
	Htt	1.62486	0.01915	0.042138	48.0556	31.7486	34.9206	29.2159	8.23171	16.8966	1.65346	0.519841	0.078462	375.61	159.358	270.886	102.985	42.3729	201.744
	VDAC1	1.02835	0.632026	1.52414	1.07407	0.557377	1.20238	1.53598	0.707317	1.0728	1.22772	0.587302	1.15897	1.13658	0.491979	1.65823	0.707463	0.447458	1.66279

## Sheet: Fig S13b
Figure Supplementary 32: Full scan WB from the Figure Supplementary 13b and associated repeats (n=3)
							Figure Supplementary 13b
							EV			16Q			72Q			GFP			16Q-GFP			72Q-GFP
							380	154	231	237	475	98	29800	37000	28300	504	1170	275	683	203	285	25600	4630	16600

## Sheet: Fig S13e
		Figure Supplementary 13e
			Q16 GFP					Q72 GFP
		routine	22.2329	33.8867	43.7613		30.76	30.6281	35.6796		37.73	43.6166
		NL	4.80125	8.9265	13.669		8.92	6.7305	9.3672		10.6599	13.3921
		NP	30.5409	43.484	53.6307		32.87	40.3521	51.0534		49.1762	57.7426
		NSP	50.9624	75.4182	73.1625		58.53	61.5775	73.8598		81.9074	93.0411
		NSE	84.1474	133.051	126.162		99.1	107.828	132.863		145.127	167.338
		SE	41.1491	62.8843	72.0511		59.37	50.3685	58.135		70.3231	83.8931

## Sheet: Fig S14e
	Figure Supplementary 14e
		16Q Diffuse	16Q Inclusions	72Q Diffuse	72Q Inclusions	ΔNt17 16Q Diffuse	ΔNt17 16Q Inclusions	ΔNt17 72Q Diffuse	ΔNt17 72Q Inclusions
	D3	100	0	0	100	100	0	0	100
		100	0	0	100	100	0	16	84
		100	0	10.8108	89.1892	100	0	25	75
	D7	100	0	3.84615	96.1538	100	0	0	100
		100	0	0	100	100	0	0	100
		100	0	0	100	100	0	0	100
	D14	100	0	0	100	100	0	0	100
		100	0	0	100	100	0	0	100
		100	0	3.0303	96.9697	100	0	0	100

## Sheet: Fig S18
	Figure Supplementary 18a										Figure Supplementary 18b
	Httex1 39Q	Httex1 72Q	Httex1 dN17 39Q	Httex1 dN17 72Q	Httex1 39Q GFP	Httex1 72Q GFP	Httex1 dN17 39Q GFP	Httex1 dN17 72Q GFP			Httex1 39Q	Httex1 72Q	Httex1 dN17 39Q	Httex1 dN17 72Q	Httex1 39Q GFP	Httex1 72Q GFP	Httex1 dN17 39Q GFP	Httex1 dN17 72Q GFP
	0.725	0.829	0.101		0.509	0.345	0.02	0.38			5.062	2.671	3.922	2.833	3.793	3.03	7.555	2.972
	0.399	0.681	0.516	1.6	1.014	0.2	0.723	0.261			4.131	2.625	3.376	1.848	2.53	2.774	4.786	5.896
	3.129	0.27	0.167	0.616	0.433	0.43		0.394			3.886	4.495	1.762	3.899	2.318	2.539	2.62	3.804
	1.645	0.563	0.797	0.978	0.559	0.832	0.365				3.791	2.625	2.413	2.14	2.166	4.025	3.466	3.666
		0.826	1.259	0.357	0.97	0.925	0.365	0.841			4.987	3.679	1.485	3.199	1.565	4.268	1.246	4.511
	0.268	1.205	1.729	0.933	0.378	0.525	1.688	0.408			1.8	3.825	1.933	1.384	3.411	2.712	3.213	2.984
	1.405	0.466	0.522	1.051	0.381	0.77	0.914	0.823			2.16	3.669	1.41	2.6	2.232	3.476	3.495	4.01
	1.172	0.61	1.667	1.089	0.558	0.777	0.166	0.602			4.658	2.724	2.317	3.304	0.889	2.957	2.43	3.58
																2.858

[truncated: 4 more sheets: Fig S21, Fig S23a-b, Fig S28, Figure S29]
